# Supplementary material for: Regulatory mechanism of LncRNAs in gonadal differentiation of hermaphroditic fish, Monopterus albus
Source: Biol Sex Differ. 2023 Oct 25;14:74. doi: 10.1186/s13293-023-00559-y (PMC10598917; doi:10.1186/s13293-023-00559-y)
Supplement: Supplementary file 7 — Additional file 7: Table S2. List of lncRNAs and its target genes located the same chromosome with co-expression profile [file 13293_2023_559_MOESM7_ESM.xlsx]

## Sheet: Sheet1
LncRNA ID	chromosome	start	end	gene ID	chromosome	start	end	Location
MSTRG.10666.3	chr10	23839788	23900577	Monopterus_albus_newGene_462	chr10	23833734	23916516	Lnc_After_Target Dis:76728
MSTRG.10899.1	chr10	26570794	26576454	Monopterus_albus_newGene_575	chr10	26659716	26660033	Lnc_Before_Target Dis:83262
MSTRG.10997.18	chr10	27360292	27376830	Mal0146720	chr10	27321468	27324456	Lnc_After_Target Dis:35836
MSTRG.10997.7	chr10	27360225	27376830	Monopterus_albus_newGene_641	chr10	27315739	27316300	Lnc_After_Target Dis:43925
MSTRG.11044.15	chr10	27718119	27727046	Monopterus_albus_newGene_665	chr10	27591882	27640925	Lnc_After_Target Dis:77194
MSTRG.11044.16	chr10	27718120	27722920	Monopterus_albus_newGene_665	chr10	27591882	27640925	Lnc_After_Target Dis:77195
MSTRG.11044.9	chr10	27714211	27725107	Monopterus_albus_newGene_684	chr10	27712628	27733602	Lnc_After_Target Dis:19391
MSTRG.11485.2	chr10	30580481	30615431	Monopterus_albus_newGene_1080	chr10	30491290	30491745	Lnc_After_Target Dis:88736
MSTRG.12389.6	chr10	36896386	36910967	Mal0168760	chr10	36896741	36935312	Lnc_Before_Target Dis:14226
MSTRG.12926.1	chr10	42195633	42200781	Mal0058420	chr10	42191503	42195141	Lnc_After_Target Dis:492
MSTRG.12998.1	chr10	42876236	42876812	Mal0058020	chr10	42873849	42888242	Lnc_After_Target Dis:12006
MSTRG.13049.3	chr10	43609331	43619096	Mal0057810	chr10	43563938	43566219	Lnc_After_Target Dis:43112
MSTRG.13084.3	chr10	44073381	44114658	Monopterus_albus_newGene_2290	chr10	44081039	44087909	Lnc_Before_Target Dis:33619
MSTRG.13084.36	chr10	44130992	44141993	Monopterus_albus_newGene_2290	chr10	44081039	44087909	Lnc_After_Target Dis:43083
MSTRG.13084.5	chr10	44084561	44092800	Monopterus_albus_newGene_2291	chr10	44095054	44158932	Lnc_Before_Target Dis:2254
MSTRG.13085.1	chr10	44077816	44080903	Monopterus_albus_newGene_2290	chr10	44081039	44087909	Lnc_Before_Target Dis:136
MSTRG.13087.5	chr10	44143649	44147628	Monopterus_albus_newGene_2290	chr10	44081039	44087909	Lnc_After_Target Dis:55740
MSTRG.13087.6	chr10	44143649	44147149	Monopterus_albus_newGene_2290	chr10	44081039	44087909	Lnc_After_Target Dis:55740
MSTRG.13088.1	chr10	44119710	44130947	Monopterus_albus_newGene_2290	chr10	44081039	44087909	Lnc_After_Target Dis:31801
MSTRG.13172.47	chr10	45332033	45333966	Mal0170600	chr10	45313691	45392408	Lnc_After_Target Dis:60375
MSTRG.13279.1	chr10	46182060	46200376	Monopterus_albus_newGene_2423	chr10	46258680	46259993	Lnc_Before_Target Dis:58304
MSTRG.16114.5	chr11	12689352	12690010	Monopterus_albus_newGene_4827	chr11	12604657	12619985	Lnc_After_Target Dis:69367
MSTRG.1628.1	chr1	20960462	20965361	Mal0154920	chr1	20963526	20980593	Lnc_Before_Target Dis:1835
MSTRG.1640.12	chr1	21116645	21118057	Mal0154840	chr1	21107581	21129230	Lnc_After_Target Dis:12585
MSTRG.16577.15	chr11	17108799	17112270	Mal0208850	chr11	17050286	17050672	Lnc_After_Target Dis:58127
MSTRG.17074.3	chr11	19928981	19939989	Mal0128210	chr11	19867100	19890733	Lnc_After_Target Dis:38248
MSTRG.17076.3	chr11	19954462	20040081	Monopterus_albus_newGene_5639	chr11	20086065	20338662	Lnc_Before_Target Dis:45984
MSTRG.17076.4	chr11	19960568	20040081	Monopterus_albus_newGene_5639	chr11	20086065	20338662	Lnc_Before_Target Dis:45984
MSTRG.17123.13	chr11	20319346	20327102	Monopterus_albus_newGene_5664	chr11	20255948	20328878	Lnc_After_Target Dis:9532
MSTRG.17366.1	chr11	22465681	22474692	Monopterus_albus_newGene_5831	chr11	22351132	22380376	Lnc_After_Target Dis:85305
MSTRG.17383.3	chr11	22672000	22674848	Mal0218430	chr11	22564556	22585885	Lnc_After_Target Dis:86115
MSTRG.17484.4	chr11	23691142	23692369	Mal0068330	chr11	23690775	23722458	Lnc_After_Target Dis:31316
MSTRG.1789.6	chr1	22785866	22863058	Monopterus_albus_newGene_6184	chr1	22785865	22878796	Lnc_After_Target Dis:92930
MSTRG.18162.10	chr11	30809601	30822767	Monopterus_albus_newGene_6353	chr11	30711278	30721063	Lnc_After_Target Dis:88538
MSTRG.18564.3	chr11	36162702	36233143	Monopterus_albus_newGene_6600	chr11	36130233	36233143	Lnc_After_Target Dis:70441
MSTRG.18564.9	chr11	36192383	36233143	Monopterus_albus_newGene_6600	chr11	36130233	36233143	Lnc_After_Target Dis:40760
MSTRG.18725.45	chr11	38204591	38501122	Monopterus_albus_newGene_6747	chr11	38424810	38426287	Lnc_Before_Target Dis:76312
MSTRG.18872.1	chr11	39043674	39053672	Monopterus_albus_newGene_6831	chr11	39119986	39121085	Lnc_Before_Target Dis:66314
MSTRG.18958.21	chr11	39935780	39937473	Monopterus_albus_newGene_6887	chr11	39884731	39904255	Lnc_After_Target Dis:31525
MSTRG.18958.24	chr11	39935780	39937473	Monopterus_albus_newGene_6889	chr11	39899906	39937473	Lnc_After_Target Dis:1693
MSTRG.18958.6	chr11	39935718	39937473	Monopterus_albus_newGene_6889	chr11	39899906	39937473	Lnc_After_Target Dis:1755
MSTRG.190.2	chr1	2199050	2200992	Mal0118200	chr1	2239313	2242591	Lnc_Before_Target Dis:38321
MSTRG.19379.2	chr11	44030597	44048692	Mal0193110	chr11	44097025	44119183	Lnc_Before_Target Dis:48333
MSTRG.194.1	chr1	2231692	2355074	Mal0118210	chr1	2202173	2213893	Lnc_After_Target Dis:17799
MSTRG.194.2	chr1	2231692	2269429	Monopterus_albus_newGene_6932	chr1	2199049	2200992	Lnc_After_Target Dis:30700
MSTRG.194.3	chr1	2232115	2355074	Mal0118210	chr1	2202173	2213893	Lnc_After_Target Dis:18222
MSTRG.194.6	chr1	2237362	4418924	Monopterus_albus_newGene_6932	chr1	2199049	2200992	Lnc_After_Target Dis:36370
MSTRG.19471.1	chr11	44752873	44755055	Mal0210720	chr11	44707433	44721044	Lnc_After_Target Dis:31829
MSTRG.19496.10	chr11	44967804	45032512	Monopterus_albus_newGene_7362	chr11	44977568	44983090	Lnc_Before_Target Dis:54944
MSTRG.19626.1	chr11	45506636	45549633	Monopterus_albus_newGene_7463	chr11	45487371	45489460	Lnc_After_Target Dis:17176
MSTRG.2.32	chr1	21605	27035	Monopterus_albus_newGene_1	chr1	595	21302	Lnc_After_Target Dis:303
MSTRG.20011.1	chr11	48499401	48528577	Monopterus_albus_newGene_7759	chr11	48303603	48448119	Lnc_After_Target Dis:51282
MSTRG.20050.1	chr11	48656906	48658492	Monopterus_albus_newGene_7848	chr11	48739650	48740254	Lnc_Before_Target Dis:81158
MSTRG.20156.1	chr11	49264522	49265760	Monopterus_albus_newGene_7925	chr11	49225971	49228891	Lnc_After_Target Dis:35631
MSTRG.20635.1	chr12	5127396	5133880	Mal0121390	chr12	5216239	5232304	Lnc_Before_Target Dis:82359
MSTRG.20743.1	chr12	6007681	6012823	Mal0049660	chr12	6025566	6034008	Lnc_Before_Target Dis:12743
MSTRG.20889.1	chr12	7698295	7703132	Mal0050620	chr12	7766912	7774940	Lnc_Before_Target Dis:63780
MSTRG.20910.2	chr12	8036759	8064304	Monopterus_albus_newGene_8374	chr12	8034587	8064304	Lnc_After_Target Dis:27545
MSTRG.21062.1	chr12	9791726	9822413	Monopterus_albus_newGene_8479	chr12	9693441	9695741	Lnc_After_Target Dis:95985
MSTRG.21331.9	chr12	12326801	12329986	Mal0128770	chr12	12387989	12391581	Lnc_Before_Target Dis:58003
MSTRG.21332.5	chr12	12330530	12334560	Mal0128760	chr12	12365056	12381355	Lnc_Before_Target Dis:30496
MSTRG.2142.37	chr1	27993352	28042307	Monopterus_albus_newGene_8732	chr1	27972125	27992425	Lnc_After_Target Dis:927
MSTRG.21807.6	chr12	17158747	17170988	Monopterus_albus_newGene_8924	chr12	17139160	17170988	Lnc_After_Target Dis:12241
MSTRG.21807.7	chr12	17158747	17170988	Monopterus_albus_newGene_8924	chr12	17139160	17170988	Lnc_After_Target Dis:12241
MSTRG.21895.4	chr12	17860209	17863011	Mal0067860	chr12	17815235	17825015	Lnc_After_Target Dis:35194
MSTRG.21895.4	chr12	17860209	17863011	Mal0067860	chr12	17815235	17825015	Lnc_After_Target Dis:35194
MSTRG.21907.1	chr12	18026501	18027087	Mal0067960	chr12	18022780	18031595	Lnc_After_Target Dis:5094
MSTRG.22202.1	chr12	21259999	21266717	Mal0129700	chr12	21235177	21299946	Lnc_After_Target Dis:39947
MSTRG.2225.8	chr1	28975524	28981379	Monopterus_albus_newGene_9178	chr1	28961110	28964305	Lnc_After_Target Dis:11219
MSTRG.22419.14	chr12	24095927	24104519	Mal0093040	chr12	24133201	24138411	Lnc_Before_Target Dis:28682
MSTRG.23018.6	chr12	28091379	28094493	Monopterus_albus_newGene_9831	chr12	28091373	28094493	Lnc_After_Target Dis:3114
MSTRG.23109.1	chr12	28935134	28940278	Mal0061730	chr12	28974946	28983953	Lnc_Before_Target Dis:34668
MSTRG.23399.1	chr12	32767749	32778379	Mal0167440	chr12	32850374	32863003	Lnc_Before_Target Dis:71995
MSTRG.23706.3	chr12	35700915	35706399	Mal0055430	chr12	35726091	35728555	Lnc_Before_Target Dis:19692
MSTRG.24050.11	chr12	38795334	38829171	Monopterus_albus_newGene_10405	chr12	38787982	38789354	Lnc_After_Target Dis:5980
MSTRG.24155.15	chr12	39817729	39822885	Mal0151270	chr12	39802881	39828495	Lnc_After_Target Dis:10766
MSTRG.24370.11	chr12	42477340	42478644	Monopterus_albus_newGene_10625	chr12	42529826	42543226	Lnc_Before_Target Dis:51182
MSTRG.24564.1	chr12	44133307	44140754	Mal0053870	chr12	44206027	44209812	Lnc_Before_Target Dis:65273
MSTRG.24595.1	chr12	44435984	44446409	Mal0053770	chr12	44424747	44458193	Lnc_After_Target Dis:22209
MSTRG.24970.2	chr12	47039028	47047166	Monopterus_albus_newGene_11061	chr12	47050255	47052706	Lnc_Before_Target Dis:3089
MSTRG.25015.6	chr12	47402684	47405788	Mal0083870	chr12	47402714	47405184	Lnc_Before_Target Dis:3074
MSTRG.2540.1	chr1	32506992	32548466	Monopterus_albus_newGene_11448	chr1	32526405	32531303	Lnc_Before_Target Dis:22061
MSTRG.25730.2	chr2	3608183	3612971	Monopterus_albus_newGene_11605	chr2	3608157	3612971	Lnc_After_Target Dis:4788
MSTRG.2577.11	chr1	32770816	32774843	Monopterus_albus_newGene_11641	chr1	32766462	32777271	Lnc_After_Target Dis:6455
MSTRG.2577.15	chr1	32771846	32774843	Monopterus_albus_newGene_11641	chr1	32766462	32777271	Lnc_After_Target Dis:5425
MSTRG.25792.1	chr2	4097892	4099974	Monopterus_albus_newGene_11678	chr2	4135849	4146932	Lnc_Before_Target Dis:35875
MSTRG.26009.9	chr2	6461822	6471387	Mal0106490	chr2	6349898	6380304	Lnc_After_Target Dis:81518
MSTRG.26412.7	chr2	11371645	11373764	Monopterus_albus_newGene_12073	chr2	11348226	11392003	Lnc_After_Target Dis:20358
MSTRG.26488.1	chr2	12318076	12319287	Mal0155750	chr2	12221557	12231343	Lnc_After_Target Dis:86733
MSTRG.26758.8	chr2	14897056	14903727	Mal0037510	chr2	14799523	14894251	Lnc_After_Target Dis:2805
MSTRG.27114.1	chr2	17621951	17625288	Mal0038460	chr2	17630160	17695920	Lnc_Before_Target Dis:4872
MSTRG.27237.2	chr2	18343564	18344799	Monopterus_albus_newGene_12673	chr2	18343551	18344799	Lnc_After_Target Dis:1235
MSTRG.27373.1	chr2	19392963	19395322	Monopterus_albus_newGene_12765	chr2	19379552	19385128	Lnc_After_Target Dis:7835
MSTRG.27618.2	chr2	22620786	22653625	Mal0144020	chr2	22566427	22601457	Lnc_After_Target Dis:19329
MSTRG.27998.2	chr2	26750845	26795571	Mal0015850	chr2	26758507	26833429	Lnc_Before_Target Dis:37064
MSTRG.28300.5	chr2	28655772	28918559	Monopterus_albus_newGene_13411	chr2	28619137	28666708	Lnc_After_Target Dis:10936
MSTRG.28771.7	chr2	31194038	31249845	Mal0082600	chr2	31277662	31287735	Lnc_Before_Target Dis:27817
MSTRG.28915.5	chr2	32573681	32576675	Monopterus_albus_newGene_13942	chr2	32572946	32579237	Lnc_After_Target Dis:5556
MSTRG.29003.1	chr2	33360143	33360813	Mal0159280	chr2	33360851	33470843	Lnc_Before_Target Dis:38
MSTRG.29005.3	chr2	33386825	33404279	Monopterus_albus_newGene_13991	chr2	33333076	33335426	Lnc_After_Target Dis:51399
MSTRG.29122.1	chr2	34519714	34522683	Monopterus_albus_newGene_14092	chr2	34608681	34610205	Lnc_Before_Target Dis:85998
MSTRG.29130.3	chr2	34604909	34606551	Monopterus_albus_newGene_14091	chr2	34603178	34606551	Lnc_After_Target Dis:1642
MSTRG.29982.1	chr2	40703431	40704025	Mal0073650	chr2	40656067	40662021	Lnc_After_Target Dis:41410
MSTRG.30024.23	chr2	41159680	41161656	Mal0073340	chr2	41154703	41170996	Lnc_After_Target Dis:11316
MSTRG.3037.1	chr1	37511835	37516431	Mal0082990	chr1	37604124	37633355	Lnc_Before_Target Dis:87693
MSTRG.3043.1	chr1	37535742	37538484	Mal0083000	chr1	37586236	37602716	Lnc_Before_Target Dis:47752
MSTRG.30478.23	chr2	45847947	45864974	Mal0112090	chr2	45928552	45939420	Lnc_Before_Target Dis:63578
MSTRG.30478.29	chr2	45851423	45861539	Monopterus_albus_newGene_15145	chr2	45835471	45843239	Lnc_After_Target Dis:8184
MSTRG.30607.18	chr2	47114273	47408528	Mal0111580	chr2	47408851	47426877	Lnc_Before_Target Dis:323
MSTRG.30677.6	chr2	47930787	47932665	Mal0081300	chr2	47930480	47937970	Lnc_After_Target Dis:7183
MSTRG.30897.1	chr2	50791434	50795534	Mal0080000	chr2	50688068	50696713	Lnc_After_Target Dis:94721
MSTRG.30958.6	chr2	51744343	51747920	Monopterus_albus_newGene_15394	chr2	51743561	51747920	Lnc_After_Target Dis:3577
MSTRG.31117.3	chr2	54211891	54222161	Mal0028450	chr2	54221227	54234925	Lnc_Before_Target Dis:934
MSTRG.31117.3	chr2	54211891	54222161	Mal0028450	chr2	54221227	54234925	Lnc_Before_Target Dis:934
MSTRG.31478.1	chr2	58725183	58740433	Monopterus_albus_newGene_15689	chr2	58732766	58736327	Lnc_Before_Target Dis:7667
MSTRG.31779.29	chr2	62164679	62171246	Monopterus_albus_newGene_15852	chr2	62160166	62186443	Lnc_After_Target Dis:21764
MSTRG.31779.47	chr2	62180926	62182711	Monopterus_albus_newGene_15852	chr2	62160166	62186443	Lnc_After_Target Dis:5517
MSTRG.31794.3	chr2	62409723	62418535	Monopterus_albus_newGene_15862	chr2	62409717	62434964	Lnc_After_Target Dis:25241
MSTRG.32133.9	chr2	66923941	66933881	Mal0197220	chr2	66915018	66933302	Lnc_After_Target Dis:9361
MSTRG.3232.1	chr1	39262241	39263926	Monopterus_albus_newGene_16124	chr1	39190263	39191988	Lnc_After_Target Dis:70253
MSTRG.32944.6	chr2	74062047	74065993	Monopterus_albus_newGene_16703	chr2	74059690	74061913	Lnc_After_Target Dis:134
MSTRG.32961.32	chr2	74183025	74199766	Mal0035420	chr2	74130815	74257784	Lnc_After_Target Dis:74759
MSTRG.33126.11	chr2	75964517	75986226	Monopterus_albus_newGene_16858	chr2	75963363	76030993	Lnc_After_Target Dis:66476
MSTRG.33126.13	chr2	75964933	75980836	Monopterus_albus_newGene_16858	chr2	75963363	76030993	Lnc_After_Target Dis:66060
MSTRG.33126.37	chr2	76001583	76003408	Monopterus_albus_newGene_16869	chr2	76085118	76087854	Lnc_Before_Target Dis:81710
MSTRG.33126.40	chr2	76002140	76018814	Monopterus_albus_newGene_16858	chr2	75963363	76030993	Lnc_After_Target Dis:28853
MSTRG.33126.48	chr2	76014205	76021454	Monopterus_albus_newGene_16869	chr2	76085118	76087854	Lnc_Before_Target Dis:63664
MSTRG.33126.8	chr2	75964517	75978300	Monopterus_albus_newGene_16858	chr2	75963363	76030993	Lnc_After_Target Dis:66476
MSTRG.33126.9	chr2	75964517	75965755	Monopterus_albus_newGene_16835	chr2	75866572	75867900	Lnc_After_Target Dis:96617
MSTRG.33298.3	chr2	77995558	78034970	Monopterus_albus_newGene_16968	chr2	77995537	78034970	Lnc_After_Target Dis:39412
MSTRG.33422.16	chr2	79252298	79261621	Monopterus_albus_newGene_17054	chr2	79159992	79168115	Lnc_After_Target Dis:84183
MSTRG.33438.1	chr2	79499469	79512435	Monopterus_albus_newGene_17056	chr2	79171607	79484845	Lnc_After_Target Dis:14624
MSTRG.33438.25	chr2	79503358	79513596	Monopterus_albus_newGene_17082	chr2	79499469	79513596	Lnc_After_Target Dis:10238
MSTRG.33438.39	chr2	79510094	79512435	Monopterus_albus_newGene_17082	chr2	79499469	79513596	Lnc_After_Target Dis:3502
MSTRG.33921.1	chr2	82681861	82684040	Monopterus_albus_newGene_17513	chr2	82727817	82732701	Lnc_Before_Target Dis:43777
MSTRG.34336.5	chr2	85232181	85236964	Mal0021970	chr2	85205129	85209735	Lnc_After_Target Dis:22446
MSTRG.34402.1	chr2	85710168	85736516	Monopterus_albus_newGene_17932	chr2	85711059	85715271	Lnc_Before_Target Dis:25457
MSTRG.34752.2	chr3	1480231	1482722	Monopterus_albus_newGene_18263	chr3	1542705	1544980	Lnc_Before_Target Dis:59983
MSTRG.34901.3	chr3	2921546	2925831	Mal0116440	chr3	2801398	2884587	Lnc_After_Target Dis:36959
MSTRG.3492.1	chr1	41167389	41168624	Mal0013420	chr1	41152894	41194010	Lnc_After_Target Dis:26621
MSTRG.3545.1	chr1	41639252	41641618	Mal0013360	chr1	41626039	41657512	Lnc_After_Target Dis:18260
MSTRG.35605.26	chr3	8192756	8198340	Monopterus_albus_newGene_19001	chr3	8185531	8188461	Lnc_After_Target Dis:4295
MSTRG.36185.12	chr3	13003869	13009022	Monopterus_albus_newGene_19468	chr3	12952079	12952974	Lnc_After_Target Dis:50895
MSTRG.37444.1	chr3	22656005	22657341	Mal0002760	chr3	22550967	22680247	Lnc_After_Target Dis:24242
MSTRG.37536.4	chr3	23663680	23697375	Mal0002470	chr3	23580382	23585105	Lnc_After_Target Dis:78575
MSTRG.37536.7	chr3	23663740	23698879	Mal0002480	chr3	23572524	23577000	Lnc_After_Target Dis:86740
MSTRG.37897.3	chr3	27642742	27644845	Mal0000730	chr3	27647426	27651067	Lnc_Before_Target Dis:2581
MSTRG.38036.48	chr3	29558344	29907873	Mal0000100	chr3	29825980	29841229	Lnc_Before_Target Dis:81893
MSTRG.38036.48	chr3	29558344	29907873	Mal0000100	chr3	29825980	29841229	Lnc_Before_Target Dis:81893
MSTRG.38058.1	chr3	29839625	29840084	Mal0000100	chr3	29825980	29841229	Lnc_After_Target Dis:1604
MSTRG.38313.13	chr3	32502567	32530208	Mal0201560	chr3	32587922	32593152	Lnc_Before_Target Dis:57714
MSTRG.38370.2	chr3	32808241	32826335	Monopterus_albus_newGene_21048	chr3	32779376	32826335	Lnc_After_Target Dis:18094
MSTRG.3860.1	chr1	44176003	44204740	Monopterus_albus_newGene_21253	chr1	44211345	44221381	Lnc_Before_Target Dis:6605
MSTRG.38724.1	chr3	35939528	36160933	Monopterus_albus_newGene_21323	chr3	35904937	35917716	Lnc_After_Target Dis:21812
MSTRG.39164.15	chr3	39840482	39848104	Mal0086270	chr3	39800353	39813817	Lnc_After_Target Dis:26665
MSTRG.39694.3	chr3	45271528	45274685	Monopterus_albus_newGene_22009	chr3	45237098	45241221	Lnc_After_Target Dis:30307
MSTRG.40382.1	chr3	52288499	52294334	Mal0123530	chr3	52210716	52214891	Lnc_After_Target Dis:73608
MSTRG.40471.2	chr3	53298150	53322090	Mal0088290	chr3	53234217	53238883	Lnc_After_Target Dis:59267
MSTRG.40472.16	chr3	53371348	53377961	Mal0088350	chr3	53353514	53400457	Lnc_After_Target Dis:29109
MSTRG.40587.1	chr3	54490887	54495623	Mal0088960	chr3	54496710	54515315	Lnc_Before_Target Dis:1087
MSTRG.40705.13	chr3	55784444	55798872	Mal0089330	chr3	55776941	55784524	Lnc_After_Target Dis:80
MSTRG.40710.7	chr3	55877011	55879881	Monopterus_albus_newGene_22614	chr3	55944807	55946169	Lnc_Before_Target Dis:64926
MSTRG.40786.1	chr3	56605492	56606654	Mal0205680	chr3	56586450	56611760	Lnc_After_Target Dis:6268
MSTRG.409.9	chr1	5670422	5671321	Mal0011400	chr1	5741949	5796448	Lnc_Before_Target Dis:70628
MSTRG.4112.1	chr1	46627412	46637953	Mal0011610	chr1	46603882	46630306	Lnc_After_Target Dis:2894
MSTRG.41197.70	chr3	61874106	61878194	Monopterus_albus_newGene_22939	chr3	61919002	61923239	Lnc_Before_Target Dis:40808
MSTRG.41397.22	chr3	64387052	64389676	Mal0113760	chr3	64308789	64476716	Lnc_After_Target Dis:89664
MSTRG.417.11	chr1	5730397	5733344	Monopterus_albus_newGene_23279	chr1	5726665	5733344	Lnc_After_Target Dis:2947
MSTRG.41797.1	chr3	67755912	67758507	Monopterus_albus_newGene_23361	chr3	67773931	67776146	Lnc_Before_Target Dis:15424
MSTRG.41806.4	chr3	67854821	67860940	Monopterus_albus_newGene_23361	chr3	67773931	67776146	Lnc_After_Target Dis:78675
MSTRG.42062.1	chr3	70368046	70428857	Monopterus_albus_newGene_23581	chr3	70420729	70421662	Lnc_Before_Target Dis:8128
MSTRG.42659.5	chr3	75177853	75178895	Monopterus_albus_newGene_23992	chr3	75165100	75172758	Lnc_After_Target Dis:5095
MSTRG.42693.42	chr4	1634315	1639177	Mal0112960	chr4	1700587	1706538	Lnc_Before_Target Dis:61410
MSTRG.42889.14	chr4	2855827	2857347	Mal0214710	chr4	2783521	2826995	Lnc_After_Target Dis:28832
MSTRG.42889.6	chr4	2850690	2855464	Monopterus_albus_newGene_24145	chr4	2850620	2857347	Lnc_After_Target Dis:6657
MSTRG.42889.7	chr4	2850690	2855385	Monopterus_albus_newGene_24145	chr4	2850620	2857347	Lnc_After_Target Dis:6657
MSTRG.42911.1	chr4	2814524	2821506	Monopterus_albus_newGene_24162	chr4	2832992	2835581	Lnc_Before_Target Dis:11486
MSTRG.43352.10	chr4	7701735	7712560	Mal0059070	chr4	7672908	7736295	Lnc_After_Target Dis:34560
MSTRG.43352.12	chr4	7703091	7713435	Monopterus_albus_newGene_24414	chr4	7635904	7641397	Lnc_After_Target Dis:61694
MSTRG.43352.17	chr4	7713442	7723026	Monopterus_albus_newGene_24414	chr4	7635904	7641397	Lnc_After_Target Dis:72045
MSTRG.43352.18	chr4	7715591	7721865	Monopterus_albus_newGene_24414	chr4	7635904	7641397	Lnc_After_Target Dis:74194
MSTRG.43352.22	chr4	7724767	7729105	Monopterus_albus_newGene_24414	chr4	7635904	7641397	Lnc_After_Target Dis:83370
MSTRG.44023.29	chr4	15723159	15729001	Monopterus_albus_newGene_24832	chr4	15770259	15808447	Lnc_Before_Target Dis:41258
MSTRG.44101.1	chr4	16123146	16125521	Monopterus_albus_newGene_24860	chr4	16130273	16132938	Lnc_Before_Target Dis:4752
MSTRG.44119.4	chr4	16401699	16402961	Mal0133500	chr4	16399087	16403532	Lnc_After_Target Dis:1833
MSTRG.44131.2	chr4	16455221	16467111	Mal0133490	chr4	16404866	16413469	Lnc_After_Target Dis:41752
MSTRG.45136.1	chr4	28619539	28620892	Monopterus_albus_newGene_25440	chr4	28640876	28674442	Lnc_Before_Target Dis:19984
MSTRG.45169.1	chr4	28939828	28943595	Monopterus_albus_newGene_25468	chr4	29004578	29005425	Lnc_Before_Target Dis:60983
MSTRG.4530.7	chr1	51440854	51444942	Mal0024940	chr1	51475585	51479860	Lnc_Before_Target Dis:30643
MSTRG.46148.5	chr4	36833097	36834797	Mal0114330	chr4	36840872	36864557	Lnc_Before_Target Dis:6075
MSTRG.46504.20	chr4	40967444	40968672	Monopterus_albus_newGene_26403	chr4	40957327	40962003	Lnc_After_Target Dis:5441
MSTRG.46549.2	chr4	41571757	41572627	Mal0109580	chr4	41580006	41586113	Lnc_Before_Target Dis:7379
MSTRG.46819.6	chr4	44593760	44598888	Mal0070990	chr4	44673281	44699549	Lnc_Before_Target Dis:74393
MSTRG.46831.8	chr4	44785521	44786780	Mal0071010	chr4	44715545	44718845	Lnc_After_Target Dis:66676
MSTRG.46911.15	chr4	45922644	45923716	Mal0071510	chr4	45914117	45932809	Lnc_After_Target Dis:10165
MSTRG.47292.5	chr4	50488342	50489704	Mal0047500	chr4	50489968	50535055	Lnc_Before_Target Dis:264
MSTRG.48054.1	chr4	59096821	59137070	Monopterus_albus_newGene_27343	chr4	59158446	59160225	Lnc_Before_Target Dis:21376
MSTRG.48755.9	chr4	65004590	65005735	Mal0041440	chr4	64916019	64984639	Lnc_After_Target Dis:19951
MSTRG.49348.1	chr4	69672525	69676752	Monopterus_albus_newGene_28313	chr4	69595754	69700893	Lnc_After_Target Dis:28368
MSTRG.5022.28	chr1	55985980	56024494	Mal0026370	chr1	55932751	55939116	Lnc_After_Target Dis:46864
MSTRG.50360.6	chr5	6606653	6618353	Monopterus_albus_newGene_29194	chr5	6489668	6526442	Lnc_After_Target Dis:80211
MSTRG.50360.7	chr5	6606937	6615042	Monopterus_albus_newGene_29211	chr5	6607371	6612293	Lnc_Before_Target Dis:7671
MSTRG.50845.1	chr5	10870952	10876881	Monopterus_albus_newGene_29456	chr5	10850523	10855363	Lnc_After_Target Dis:15589
MSTRG.5095.38	chr1	56636828	56649780	Mal0026610	chr1	56747871	56758019	Lnc_Before_Target Dis:98091
MSTRG.51212.1	chr5	14253598	14254367	Mal0045660	chr5	14246537	14248491	Lnc_After_Target Dis:5107
MSTRG.51305.13	chr5	15116188	15117436	Monopterus_albus_newGene_29691	chr5	15111929	15155218	Lnc_After_Target Dis:39030
MSTRG.51535.1	chr5	17592412	17593870	Monopterus_albus_newGene_29830	chr5	17581606	17583516	Lnc_After_Target Dis:8896
MSTRG.51889.2	chr5	22661278	22666823	Monopterus_albus_newGene_30025	chr5	22762815	22770176	Lnc_Before_Target Dis:95992
MSTRG.52123.14	chr5	26284799	26286962	Monopterus_albus_newGene_30160	chr5	26252708	26257078	Lnc_After_Target Dis:27721
MSTRG.52202.19	chr5	27291414	27301523	Mal0085240	chr5	27275908	27350739	Lnc_After_Target Dis:59325
MSTRG.52202.21	chr5	27320203	27321231	Mal0085240	chr5	27275908	27350739	Lnc_After_Target Dis:30536
MSTRG.52231.1	chr5	27854106	27854607	Monopterus_albus_newGene_30220	chr5	27795015	27805689	Lnc_After_Target Dis:48417
MSTRG.52610.1	chr5	31902432	31903235	Monopterus_albus_newGene_30503	chr5	31913312	31918517	Lnc_Before_Target Dis:10077
MSTRG.52820.22	chr5	33625138	33647456	Monopterus_albus_newGene_30645	chr5	33552766	33558294	Lnc_After_Target Dis:66844
MSTRG.5307.2	chr1	58887110	58889594	Monopterus_albus_newGene_30798	chr1	58886560	58889594	Lnc_After_Target Dis:2484
MSTRG.53070.13	chr5	36806299	36812873	Monopterus_albus_newGene_30799	chr5	36805105	36812873	Lnc_After_Target Dis:6574
MSTRG.53319.1	chr5	38473306	38474154	Monopterus_albus_newGene_31016	chr5	38449131	38506162	Lnc_After_Target Dis:32856
MSTRG.53422.9	chr5	39515590	39516078	Mal0164270	chr5	39515074	39535689	Lnc_After_Target Dis:20099
MSTRG.5382.1	chr1	59510634	59525277	Monopterus_albus_newGene_31250	chr1	59452815	59453710	Lnc_After_Target Dis:56924
MSTRG.53841.2	chr5	44806923	44807810	Mal0164410	chr5	44864294	44881252	Lnc_Before_Target Dis:56484
MSTRG.53876.1	chr5	45356761	45362150	Monopterus_albus_newGene_31471	chr5	45377198	45382360	Lnc_Before_Target Dis:15048
MSTRG.53922.2	chr5	46344817	46346758	Mal0160440	chr5	46269302	46277869	Lnc_After_Target Dis:66948
MSTRG.53922.3	chr5	46344856	46346477	Mal0160440	chr5	46269302	46277869	Lnc_After_Target Dis:66987
MSTRG.53971.1	chr5	47244873	47246831	Mal0160740	chr5	47264427	47274482	Lnc_Before_Target Dis:17596
MSTRG.54015.6	chr5	47933039	47967623	Monopterus_albus_newGene_31563	chr5	47928170	47929323	Lnc_After_Target Dis:3716
MSTRG.54070.13	chr5	48460663	48516423	Monopterus_albus_newGene_31609	chr5	48559879	48561447	Lnc_Before_Target Dis:43456
MSTRG.54070.23	chr5	48578301	48597554	Monopterus_albus_newGene_31603	chr5	48545950	48546887	Lnc_After_Target Dis:31414
MSTRG.54082.1	chr5	48556851	48557385	Monopterus_albus_newGene_31609	chr5	48559879	48561447	Lnc_Before_Target Dis:2494
MSTRG.54112.1	chr5	48828107	48829550	Mal0182620	chr5	48759967	48862583	Lnc_After_Target Dis:34476
MSTRG.54184.2	chr5	49775162	49780033	Monopterus_albus_newGene_31664	chr5	49866566	49868654	Lnc_Before_Target Dis:86533
MSTRG.54454.8	chr5	53283539	53288772	Mal0074840	chr5	53368023	53371380	Lnc_Before_Target Dis:79251
MSTRG.55235.8	chr5	62045552	62060249	Monopterus_albus_newGene_32265	chr5	62047815	62048470	Lnc_Before_Target Dis:12434
MSTRG.55373.11	chr5	63387606	63388608	Monopterus_albus_newGene_32330	chr5	63368300	63390916	Lnc_After_Target Dis:3310
MSTRG.55373.3	chr5	63368522	63386626	Mal0092260	chr5	63289283	63301724	Lnc_After_Target Dis:66798
MSTRG.55373.5	chr5	63371695	63390558	Monopterus_albus_newGene_32330	chr5	63368300	63390916	Lnc_After_Target Dis:19221
MSTRG.55436.17	chr5	63851149	63865661	Mal0091830	chr5	63925979	63934381	Lnc_Before_Target Dis:60318
MSTRG.55484.9	chr5	64518228	64533165	Mal0091620	chr5	64535131	64548547	Lnc_Before_Target Dis:1966
MSTRG.55684.23	chr5	66082249	66084998	Mal0173670	chr5	66042205	66047499	Lnc_After_Target Dis:34750
MSTRG.55963.12	chr5	68440760	68444901	Mal0135900	chr5	68487009	68509803	Lnc_Before_Target Dis:42108
MSTRG.5607.13	chr1	62521838	62528002	Monopterus_albus_newGene_32850	chr1	62596106	62597455	Lnc_Before_Target Dis:68104
MSTRG.56730.13	chr6	4844325	4879361	Monopterus_albus_newGene_33321	chr6	4976593	4978375	Lnc_Before_Target Dis:97232
MSTRG.57472.1	chr6	10550760	10551920	Mal0115450	chr6	10567854	10577201	Lnc_Before_Target Dis:15934
MSTRG.57574.33	chr6	11670043	11675996	Mal0193280	chr6	11739886	11749917	Lnc_Before_Target Dis:63890
MSTRG.57753.10	chr6	14037592	14041033	Monopterus_albus_newGene_34007	chr6	14027118	14041605	Lnc_After_Target Dis:4013
MSTRG.58151.2	chr6	18122751	18123584	Mal0127070	chr6	18048212	18093570	Lnc_After_Target Dis:29181
MSTRG.58765.13	chr6	25389131	25396661	Mal0218750	chr6	25495671	25506555	Lnc_Before_Target Dis:99010
MSTRG.58765.14	chr6	25389131	25390403	Monopterus_albus_newGene_34634	chr6	25397122	25464393	Lnc_Before_Target Dis:6719
MSTRG.58767.1	chr6	25397122	25435772	Mal0137440	chr6	25327011	25331796	Lnc_After_Target Dis:65326
MSTRG.58767.24	chr6	25402142	25434139	Monopterus_albus_newGene_34642	chr6	25514624	25525419	Lnc_Before_Target Dis:80485
MSTRG.58767.40	chr6	25403581	25435772	Monopterus_albus_newGene_34644	chr6	25518556	25521057	Lnc_Before_Target Dis:82784
MSTRG.58767.48	chr6	25415857	25435772	Mal0137440	chr6	25327011	25331796	Lnc_After_Target Dis:84061
MSTRG.58774.1	chr6	25479813	25480328	Mal0218780	chr6	25469990	25484059	Lnc_After_Target Dis:4246
MSTRG.58800.13	chr6	25750718	25756743	Mal0207080	chr6	25718499	25776641	Lnc_After_Target Dis:25923
MSTRG.59052.1	chr6	27713409	27714557	Mal0138660	chr6	27712400	27727165	Lnc_After_Target Dis:13756
MSTRG.59431.1	chr6	31719463	31721988	Monopterus_albus_newGene_34998	chr6	31636500	31638412	Lnc_After_Target Dis:81051
MSTRG.59453.2	chr6	31912729	31917486	Monopterus_albus_newGene_35019	chr6	31842035	31845482	Lnc_After_Target Dis:67247
MSTRG.59465.2	chr6	32001016	32005247	Monopterus_albus_newGene_35029	chr6	32000133	32000546	Lnc_After_Target Dis:470
MSTRG.59542.21	chr6	32836759	32839122	Mal0131680	chr6	32765394	32783055	Lnc_After_Target Dis:53704
MSTRG.5966.3	chr1	65810889	65812044	Monopterus_albus_newGene_35098	chr1	65752345	65762308	Lnc_After_Target Dis:48581
MSTRG.59810.1	chr6	35085674	35088315	Mal0147880	chr6	35109866	35125726	Lnc_Before_Target Dis:21551
MSTRG.59951.1	chr6	36549954	36556372	Mal0150230	chr6	36609905	36614854	Lnc_Before_Target Dis:53533
MSTRG.60107.1	chr6	37705384	37709869	Monopterus_albus_newGene_35461	chr6	37608253	37612655	Lnc_After_Target Dis:92729
MSTRG.60334.1	chr6	40410793	40412938	Monopterus_albus_newGene_35617	chr6	40444888	40448907	Lnc_Before_Target Dis:31950
MSTRG.61177.1	chr6	48865597	48872693	Mal0216800	chr6	48856212	48858576	Lnc_After_Target Dis:7021
MSTRG.61466.28	chr6	52715546	52725972	Mal0107440	chr6	52664589	52755918	Lnc_After_Target Dis:40372
MSTRG.62029.12	chr6	58467698	58483731	Monopterus_albus_newGene_36679	chr6	58459653	58483369	Lnc_After_Target Dis:15671
MSTRG.62029.13	chr6	58467698	58483369	Monopterus_albus_newGene_36679	chr6	58459653	58483369	Lnc_After_Target Dis:15671
MSTRG.62356.1	chr6	61544620	61565436	Monopterus_albus_newGene_36921	chr6	61450555	61457654	Lnc_After_Target Dis:86966
MSTRG.62655.10	chr6	62973970	62976199	Monopterus_albus_newGene_37167	chr6	62949932	62951856	Lnc_After_Target Dis:22114
MSTRG.63390.1	chr7	1548834	1584825	Monopterus_albus_newGene_37668	chr7	1555023	1604612	Lnc_Before_Target Dis:29802
MSTRG.63390.8	chr7	1555024	1582215	Monopterus_albus_newGene_37668	chr7	1555023	1604612	Lnc_After_Target Dis:49588
MSTRG.63432.4	chr7	1956005	2009937	Mal0166570	chr7	1881327	1886003	Lnc_After_Target Dis:70002
MSTRG.63797.28	chr7	5300781	5306324	Monopterus_albus_newGene_37945	chr7	5273424	5274026	Lnc_After_Target Dis:26755
MSTRG.64245.1	chr7	9191119	9196145	Monopterus_albus_newGene_38207	chr7	9199920	9204808	Lnc_Before_Target Dis:3775
MSTRG.64410.103	chr7	11493734	11495676	Mal0033470	chr7	11391811	11410415	Lnc_After_Target Dis:83319
MSTRG.64842.2	chr7	13087429	13088536	Monopterus_albus_newGene_38585	chr7	11783449	13083265	Lnc_After_Target Dis:4164
MSTRG.64850.34	chr7	13594117	13677193	Monopterus_albus_newGene_38777	chr7	13776997	13778770	Lnc_Before_Target Dis:99804
MSTRG.64901.2	chr7	13655831	13660640	Mal0033230	chr7	13750652	13775873	Lnc_Before_Target Dis:90012
MSTRG.64919.6	chr7	13990414	13993644	Monopterus_albus_newGene_38788	chr7	14009467	14012667	Lnc_Before_Target Dis:15823
MSTRG.65450.1	chr7	19583559	19590224	Mal0087350	chr7	19488218	19491017	Lnc_After_Target Dis:92542
MSTRG.65512.1	chr7	20030956	20037338	Mal0087620	chr7	20046665	20048220	Lnc_Before_Target Dis:9327
MSTRG.65689.21	chr7	20870162	20881301	Monopterus_albus_newGene_39366	chr7	20844688	20887778	Lnc_After_Target Dis:17616
MSTRG.65689.9	chr7	20840230	20887778	Monopterus_albus_newGene_39345	chr7	20765477	20766320	Lnc_After_Target Dis:73910
MSTRG.65764.2	chr7	21612920	21662863	Monopterus_albus_newGene_39408	chr7	21551315	21555283	Lnc_After_Target Dis:57637
MSTRG.66190.1	chr7	26672906	26703817	Monopterus_albus_newGene_39720	chr7	26590820	26591225	Lnc_After_Target Dis:81681
MSTRG.66336.4	chr7	29286455	29297387	Mal0120250	chr7	29319431	29320627	Lnc_Before_Target Dis:22044
MSTRG.67233.2	chr7	39521777	39522951	Monopterus_albus_newGene_40295	chr7	39496049	39507370	Lnc_After_Target Dis:14407
MSTRG.67548.1	chr7	42122540	42124693	Mal0149510	chr7	42120643	42132543	Lnc_After_Target Dis:10003
MSTRG.67660.1	chr7	43356227	43359515	Mal0187090	chr7	43363573	43386150	Lnc_Before_Target Dis:4058
MSTRG.67833.2	chr7	45008700	45011867	Monopterus_albus_newGene_40656	chr7	45004713	45011867	Lnc_After_Target Dis:3167
MSTRG.6833.2	chr1	72539908	72544580	Monopterus_albus_newGene_41049	chr1	72575240	72577055	Lnc_Before_Target Dis:30660
MSTRG.68359.2	chr7	50011406	50014693	Monopterus_albus_newGene_41072	chr7	50042289	50045207	Lnc_Before_Target Dis:27596
MSTRG.707.1	chr1	8998108	8998659	Monopterus_albus_newGene_42185	chr1	8965553	8982652	Lnc_After_Target Dis:15456
MSTRG.70870.6	chr8	5963078	5964147	Monopterus_albus_newGene_43100	chr8	5949682	5985375	Lnc_After_Target Dis:22297
MSTRG.71619.4	chr8	14902135	14907486	Monopterus_albus_newGene_43615	chr8	14854065	14865596	Lnc_After_Target Dis:36539
MSTRG.71908.7	chr8	18062710	18149118	Monopterus_albus_newGene_43798	chr8	18132900	18151239	Lnc_Before_Target Dis:16218
MSTRG.72067.9	chr8	19446449	19447869	Mal0006670	chr8	19445513	19447100	Lnc_After_Target Dis:651
MSTRG.72072.1	chr8	19482930	19484566	Monopterus_albus_newGene_43870	chr8	19576927	19577806	Lnc_Before_Target Dis:92361
MSTRG.72450.1	chr8	24036735	24096068	Monopterus_albus_newGene_44120	chr8	24165550	24166525	Lnc_Before_Target Dis:69482
MSTRG.72499.1	chr8	24320655	24341500	Mal0008060	chr8	24332827	24341380	Lnc_Before_Target Dis:8673
MSTRG.72613.9	chr8	25382451	25392498	Mal0008480	chr8	25373773	25436366	Lnc_After_Target Dis:53915
MSTRG.72626.1	chr8	25549871	25624672	Monopterus_albus_newGene_44229	chr8	25585581	25589232	Lnc_Before_Target Dis:39091
MSTRG.72626.2	chr8	25549871	25628327	Monopterus_albus_newGene_44229	chr8	25585581	25589232	Lnc_Before_Target Dis:42746
MSTRG.74028.1	chr8	43359072	43364225	Mal0177560	chr8	43359052	43380890	Lnc_After_Target Dis:21818
MSTRG.74362.1	chr8	46723645	46749405	Mal0144870	chr8	46729251	46762444	Lnc_Before_Target Dis:20154
MSTRG.75793.1	chr8	58365292	58366072	Mal0220000	chr8	58426619	58485713	Lnc_Before_Target Dis:60547
MSTRG.7670.3	chr1	80736358	80770451	Mal0157450	chr1	80736359	80804137	Lnc_Before_Target Dis:34092
MSTRG.77039.16	chr9	5583112	5609363	Monopterus_albus_newGene_47563	chr9	5594666	5599845	Lnc_Before_Target Dis:14697
MSTRG.77039.21	chr9	5593388	5609363	Monopterus_albus_newGene_47560	chr9	5566698	5605263	Lnc_After_Target Dis:11875
MSTRG.77410.3	chr9	8890209	8902778	Mal0216370	chr9	8892380	8898634	Lnc_Before_Target Dis:10398
MSTRG.77596.3	chr9	11457979	11511536	Mal0175970	chr9	11517206	11520087	Lnc_Before_Target Dis:5670
MSTRG.78226.2	chr9	18190525	18235370	Mal0051560	chr9	18282260	18283507	Lnc_Before_Target Dis:46890
MSTRG.78231.1	chr9	18299476	18303456	Mal0051580	chr9	18254454	18261695	Lnc_After_Target Dis:37781
MSTRG.78609.9	chr9	22637656	22643209	Mal0064710	chr9	22733031	22753052	Lnc_Before_Target Dis:89822
MSTRG.78626.8	chr9	22809083	22829277	Mal0064720	chr9	22729898	22731988	Lnc_After_Target Dis:77095
MSTRG.78663.1	chr9	23233991	23235247	Mal0064510	chr9	23198948	23255617	Lnc_After_Target Dis:21626
MSTRG.78748.1	chr9	24257872	24258474	Mal0186010	chr9	24238905	24257994	Lnc_After_Target Dis:122
MSTRG.78781.1	chr9	24657756	24661733	Monopterus_albus_newGene_48584	chr9	24604360	24606364	Lnc_After_Target Dis:51392
MSTRG.7888.14	chr1	82785251	82793410	Mal0181120	chr1	82802885	82814203	Lnc_Before_Target Dis:9475
MSTRG.78927.5	chr9	25912313	25957482	Mal0184620	chr9	25997540	26021236	Lnc_Before_Target Dis:40058
MSTRG.790.44	chr1	9730603	9733638	Monopterus_albus_newGene_48717	chr1	9743522	9744644	Lnc_Before_Target Dis:9884
MSTRG.79166.9	chr9	27166850	27175628	Monopterus_albus_newGene_48823	chr9	27070873	27076571	Lnc_After_Target Dis:90279
MSTRG.7930.1	chr1	83412258	83414364	Mal0180920	chr1	83398245	83403408	Lnc_After_Target Dis:8850
MSTRG.79338.4	chr9	29156428	29159496	Monopterus_albus_newGene_48938	chr9	29148934	29150208	Lnc_After_Target Dis:6220
MSTRG.79384.16	chr9	29609392	29620513	Mal0036330	chr9	29593892	29611325	Lnc_After_Target Dis:1933
MSTRG.79384.16	chr9	29609392	29620513	Mal0036330	chr9	29593892	29611325	Lnc_After_Target Dis:1933
MSTRG.79421.1	chr9	30070620	30073309	Mal0036560	chr9	30027991	30032903	Lnc_After_Target Dis:37717
MSTRG.79422.1	chr9	30101798	30115403	Mal0036530	chr9	29997296	30005353	Lnc_After_Target Dis:96445
MSTRG.79482.25	chr9	30837417	30865714	Mal0036780	chr9	30858716	30970277	Lnc_Before_Target Dis:6998
MSTRG.79482.37	chr9	30939729	30941127	Monopterus_albus_newGene_49019	chr9	30778841	30985039	Lnc_After_Target Dis:45310
MSTRG.7958.1	chr1	83668766	83671410	Mal0136900	chr1	83702969	83757078	Lnc_Before_Target Dis:31559
MSTRG.79614.1	chr9	32867543	32870300	Monopterus_albus_newGene_49120	chr9	32901857	32906241	Lnc_Before_Target Dis:31557
MSTRG.79985.1	chr9	35225707	35226550	Monopterus_albus_newGene_49427	chr9	35281153	35285515	Lnc_Before_Target Dis:54603
MSTRG.80603.1	chr9	41226004	41228234	Monopterus_albus_newGene_49892	chr9	41228399	41231281	Lnc_Before_Target Dis:165
MSTRG.80867.1	chr9	42976377	43422231	Monopterus_albus_newGene_50159	chr9	43500378	43504473	Lnc_Before_Target Dis:78147
MSTRG.81087.1	chr9	44742235	44772884	Monopterus_albus_newGene_50288	chr9	44743563	44770819	Lnc_Before_Target Dis:29321
MSTRG.81861.1	chr9	51981241	52628407	Monopterus_albus_newGene_50871	chr9	51968066	51969143	Lnc_After_Target Dis:12098
MSTRG.82089.2	chr9	53993056	53994504	Monopterus_albus_newGene_51020	chr9	54082714	54084163	Lnc_Before_Target Dis:88210
MSTRG.82342.10	chr9	55172423	55383632	Monopterus_albus_newGene_51299	chr9	55381350	55382230	Lnc_Before_Target Dis:2282
MSTRG.82752.20	chr9	57591494	57604910	Mal0179940	chr9	57485757	57497470	Lnc_After_Target Dis:94024
MSTRG.82837.9	superscaf1	1184189	1192365	Monopterus_albus_newGene_51682	superscaf1	1224313	1297735	Lnc_Before_Target Dis:31948
MSTRG.82862.3	superscaf1	1402505	1406395	Monopterus_albus_newGene_51692	superscaf1	1375677	1377570	Lnc_After_Target Dis:24935
MSTRG.8291.3	chr1	86964867	86970072	Monopterus_albus_newGene_51693	chr1	86918567	86952379	Lnc_After_Target Dis:12488
MSTRG.8292.19	chr1	87094154	87095391	Mal0152590	chr1	86996398	87115871	Lnc_After_Target Dis:21717
MSTRG.83007.1	superscaf1	2503794	2529123	Monopterus_albus_newGene_51860	superscaf1	2597867	2602093	Lnc_Before_Target Dis:68744
MSTRG.83094.4	tig00000914_2	113090	117228	Monopterus_albus_newGene_51932	tig00000914_2	8250	21800	Lnc_After_Target Dis:91290
MSTRG.83181.2	tig00007034_2	5094	9644	Monopterus_albus_newGene_52023	tig00007034_2	5143	7435	Lnc_Before_Target Dis:4501
MSTRG.83333.21	tig00038239_1	1870	7665	Monopterus_albus_newGene_52183	tig00038239_1	12	7665	Lnc_After_Target Dis:5795
MSTRG.83333.26	tig00038239_1	4326	7665	Monopterus_albus_newGene_52183	tig00038239_1	12	7665	Lnc_After_Target Dis:3339
MSTRG.8668.1	chr10	2154884	2156098	Monopterus_albus_newGene_52495	chr10	2227786	2234670	Lnc_Before_Target Dis:71688
MSTRG.921.1	chr1	11547267	11552951	Monopterus_albus_newGene_52941	chr1	11615417	11617769	Lnc_Before_Target Dis:62466
MSTRG.9720.1	chr10	14411134	14560806	Monopterus_albus_newGene_53188	chr10	14492148	14560806	Lnc_Before_Target Dis:68658
MSTRG.9720.7	chr10	14455706	14560806	Mal0161120	chr10	14644807	14653448	Lnc_Before_Target Dis:84001
MSTRG.9797.1	chr10	15313116	15315290	Mal0183040	chr10	15240786	15244764	Lnc_After_Target Dis:68352
